# Supplementary material for: Construction of Uniform LiF Coating Layers for Stable High-Voltage LiCoO2 Cathodes in Lithium-Ion Batteries
Source: Molecules. 2024 Mar 21;29(6):1414. doi: 10.3390/molecules29061414 (PMC10974255; doi:10.3390/molecules29061414)
Supplement: Supplementary file 1 [file molecules-29-01414-s001.zip]

Archive with 1 entries (1 files):
- molecules-2922528-supplementary.pdf
